# Supplementary material for: Presence of On-Target Resistant Mutation in Pre-Treatment Samples of ALK Fusion Gene Positive Lung Cancer Patients
Source: Cancers (Basel). 2025 Mar 25;17(7):1090. doi: 10.3390/cancers17071090 (PMC11987820; doi:10.3390/cancers17071090)
Supplement: Supplementary file 1 [file cancers-17-01090-s001.zip]

Archive with 1 entries (1 files):
- cancers-3479300-supplementary.pdf
